# Supplementary material for: Trivalent ions kinetic-gating for producing high-concentration and shelf-stable plasmid DNA/PEI particles
Source: Nat Commun. 2026 Jun 2;17:7107. doi: 10.1038/s41467-026-73921-4 (PMC13392119; doi:10.1038/s41467-026-73921-4)
Supplement: Supplementary file 4 — Source Data [file 41467_2026_73921_MOESM4_ESM.xlsx]

## Sheet: Figure-2
	Figure 2a		Figure 2b		Figure 2c		Figure 2d		Figure 2e			Figure 2h	t = 0			t = 4 h at ambient temperature
	Time	Size	Time	Size	Time	PDI	Time	PDI	Size	PBS	CBS	CBS Freeze-thaw	440.6	452.2	435.5	441.9	462.9	475.1
	0	170	0	216.3	0	0.173	0	0.01	0.4	0	0	CBS	384	378.4	380.8	402.1	411.1	361.5
	0.5	186.7	0.5	244.6	0.5	0.149	0.5	0.054	0.463	0	0	1x PBS Freeze-thaw	721	584.4	792.9	1037	1156	881.7
	1	188	1	253.5	1	0.151	1	0.116	0.536	0	0	1x PBS	431	413.8	425.7	439.4	413	438.4
	1.5	192.6	1.5	270.7	1.5	0.16	1.5	0.216	0.621	0	0
	2	199.4	2	262.4	2	0.116	2	0.082	0.719	0	0	Figure 2i	Freshly prepared			Freeze-thaw
	2.5	204.6	2.5	257.7	2.5	0.108	2.5	0.234	0.833	0	0	1x PBS	1.22	1.38	1.53	0.398	0.428	0.36
	3	210.9	3	273.4	3	0.127	3	0.202	0.965	0	0	CBS	2.74	2.73	2.91	2.25	2.05	2.07
	3.5	216.5	3.5	273.3	3.5	0.198	3.5	0.049	1.12	0	0
	4	219.2	4	277.7	4	0.19	4	0.122	1.29	0	0
	4.5	232.6	4.5	277.1	4.5	0.227	4.5	0.15	1.5	0	0
	5	241.6	5	281.8	5	0.072	5	0.063	1.74	0	0
	5.5	237.4	5.5	301.5	5.5	0.142	5.5	0.033	2.01	0	0
	6	246.9	6	288.4	6	0.218	6	0.104	2.33	0	0
	6.5	243.1	6.5	290.9	6.5	0.206	6.5	0.174	2.7	0	0
	7	252.4	7	285.9	7	0.148	7	0.195	3.12	0	0
	7.5	257.7	7.5	322.6	7.5	0.161	7.5	0.019	3.62	0	0
	8	260.7	8	294.1	8	0.173	8	0.235	4.19	0	0
	8.5	272.9	8.5	308.9	8.5	0.193	8.5	0.066	4.85	0	0
	9	259.9	9	324.3	9	0.189	9	0.111	5.61	0	0
	9.5	272.4	9.5	313.8	9.5	0.114	9.5	0.124	6.5	0	0
	10	278.8	10	319.1	10	0.257	10	0.021	7.53	0	0
	10.5	283.5	10.5	313.8	10.5	0.191	10.5	0.113	8.72	0	0
	11	289.4	11	320	11	0.215	11	0.039	10.1	0	0
	11.5	297.8	11.5	319.3	11.5	0.19	11.5	0.214	11.7	0	0
	12	320.2	12	341.6	12	0.216	12	0.128	13.5	0	0
	12.5	309.1	12.5	310.7	12.5	0.174	12.5	0.048	15.7	0	0
	13	298	13	358.3	13	0.298	13	0.102	18.2	0	0
	13.5	320.2	13.5	340.1	13.5	0.245	13.5	0.045	21	0	0
	14	319.9	14	321.9	14	0.141	14	0.211	24.4	0	0
	14.5	340.9	14.5	367.8	14.5	0.273	14.5	0.179	28.2	0	0
	15	325.2	15	411.3	15	0.299	15	0.252	32.7	0	0
	15.5	315.7	15.5	383.2	15.5	0.3	15.5	0.086	37.8	0	0
	16	314.9	16	398.8	16	0.344	16	0.094	43.8	0	0
	16.5	306.6	16.5	411.5	16.5	0.332	16.5	0.202	50.7	0	0
	17	337.6	17	396.6	17	0.328	17	0.129	58.8	0	0
	17.5	338.5	17.5	380.1	17.5	0.367	17.5	0.16	68.1	0	0
	18	352.4	18	418	18	0.272	18	0.047	78.8	0.3065	0
	18.5	352.2	18.5	400.9	18.5	0.295	18.5	0.193	91.3	0.815	0
	19	346.6	19	405.4	19	0.364	19	0.212	106	1.155	0
	19.5	375	19.5	423.9	19.5	0.352	19.5	0.134	122	1.13	0
	20	374	20	414	20	0.394	20	0.133	142	1.0895	0
	20.5	368.6	20.5	387.4	20.5	0.319	20.5	0.15	164	2.015	0.55
	21	394	21	412.5	21	0.35	21	0.032	190	3.921	3
	21.5	374.2	21.5	408.8	21.5	0.411	21.5	0.222	220	6.36	6.8
	22	408.3	22	400.6	22	0.314	22	0.192	255	8.73	10.8
	22.5	379.1	22.5	393.6	22.5	0.384	22.5	0.194	295	10.485	13.8
	23	409.9	23	459.5	23	0.367	23	0.029	342	11.39	15.2
	23.5	407.8	23.5	390.2	23.5	0.42	23.5	0.262	396	11.3	14.9
	24	404.9	24	404.9	24	0.281	24	0.006	459	10.39	12.9
	24.5	405.5	24.5	387.8	24.5	0.398	24.5	0.156	531	8.77	9.96
	25	416.7	25	445.9	25	0.405	25	0.155	615	6.915	6.65
	25.5	430.2	25.5	421.8	25.5	0.474	25.5	0.254	712	5.0665	3.66
	26	454.4	26	416.3	26	0.314	26	0.14	825	3.465	1.47
	26.5	459.2	26.5	424.3	26.5	0.436	26.5	0.106	955	2.12	0.298
	27	451.9	27	449.1	27	0.4	27	0.247	1110	0.99	0
	27.5	458.8	27.5	413.6	27.5	0.467	27.5	0.115	1280	0.268	0
	28	481.7	28	419.1	28	0.291	28	0.134	1480	0	0
	28.5	449.6	28.5	437.3	28.5	0.334	28.5	0.094	1720	0	0
	29	466.5	29	468.3	29	0.442	29	0.098	1990	0	0
	29.5	461.6	29.5	434	29.5	0.478	29.5	0.044	2300	0	0
									2670	0	0
									3090	0.097	0
									3580	0.3255	0
									4150	0.645	0
									4800	0.98	0
									5560	1.23	0
									6440	0	0
									7460	0	0
									8630	0	0

## Sheet: Figure-3
																Figure 3i
	Figure 3a	Size		Figure 3c			Figure 3d	Zeta potential		Figure 3f			Figure 3g			PBS		CBS
	H2O	PBS	CBS	Time	PBS	CBS	H2O	PBS	CBS	Distance	PBS	CBS	Distance	PBS	CBS	Coordinate	Force	Coordinate	Force
	5.504	11.83	7.938	0.025	1.087	1.0417	15.9	3.91	1.85	0.0184211	-0.0088594	0.469024	0.0184211	0.299979	0.884218	0.530933	-0.0582562	0.944094	-0.189043
	4.467	7.641	6.093	0.05	1.087	1.1111	18.3	5.82	1.69	0.386842	0.149721	0.34599	0.386842	0.956616	3.38349	0.553038	0.0332081	0.961398	-0.162709
	4.963	11.88	8.943	0.075	1.1111	1.1905	7.07	4.84	0.523	0.755263	0.33057	0.14351	0.755263	2.2214	5.82576	0.575144	0.185713	0.9787	-0.12241
				0.1	1.087	1.2821				1.12368	0.159509	-0.00316405	1.12368	3.74567	5.83682	0.597249	0.418367	0.996004	-0.0707631
				0.125	1.087	1.2821				1.49211	0.0945315	-0.0619753	1.49211	5.0364	3.0348	0.619354	0.738121	1.01331	-0.0207978
				0.15	1.1111	1.2195				1.86053	0.0314913	-0.0636506	1.86053	5.88215	-1.22619	0.641459	1.13489	1.03061	0.0124872
				0.175	1.0638	1.3889				2.22895	0.0150794	-0.0344121	2.22895	6.30217	-4.45307	0.663564	1.59115	1.04791	0.0224824
				0.2	1.1628	1.4286				2.59737	-0.00206943	-0.000376227	2.59737	6.40922	-4.63034	0.68567	2.07813	1.06522	0.0147007
				0.225	1.1364	1.3889				2.96579	-0.000537446	0.00877673	2.96579	6.37855	-3.34842	0.707775	2.57635	1.08252	0.00549433
				0.25	1.1111	1.4286				3.33421	-0.00145183	0.00484669	3.33421	6.32264	-2.41676	0.72988	3.06996	1.09982	0.0109859
				0.275	1.2195	1.3158				3.70263	-0.000568517	0.00305018	3.70263	6.28306	-1.7118	0.751985	3.54814	1.11712	0.0428015
				0.3	1.1628	1.3889				4.07105	0.000526174	0.00158551	4.07105	6.23327	-1.27021	0.77409	4.00842	1.13443	0.102948
				0.325	1.0417	1.3889				4.43947	-0.00173256	0.00117765	4.43947	6.12078	-0.892684	0.796195	4.45541	1.15173	0.185204
				0.35	1.1111	1.3889				4.80789	-0.00126656	0.000699051	4.80789	5.95717	-0.629461	0.818301	4.88763	1.16903	0.278686
				0.375	1.2195	1.4286				5.17632	-0.00124476	0.000581095	5.17632	5.74352	-0.382477	0.840406	5.29403	1.18634	0.372265
				0.4	1.1111	1.3158				5.54474	-0.00176537	9.71e-05	5.54474	5.43335	-0.317235	0.862511	5.65054	1.20364	0.457211
				0.425	1.1628	1.4706				5.91316	-0.00255859	1.06e-05	5.91316	5.00809	-0.309712	0.884616	5.92769	1.22094	0.530058
				0.45	1.2195	1.4706				6.28158	-0.00278317	1.11e-05	6.28158	4.58422	-0.295541	0.906721	6.1104	1.23825	0.593434
				0.475	1.2821	1.5625				6.65	-0.00168683	0.000111166	6.65	4.3016	-0.220197	0.928826	6.21306	1.25555	0.654342
				0.5	1.1905	1.4706										0.950932	6.27539	1.27285	0.721058
				0.525	1.2195	1.5152										0.973037	6.3427	1.29016	0.799908
				0.55	1.2821	1.5625										0.995142	6.44781	1.30746	0.893493
				0.575	1.2195	1.7241										1.01725	6.60365	1.32476	1.00108
				0.6	1.3889	1.5625										1.03935	6.8075	1.34207	1.11869
				0.625	1.3514	1.6129										1.06146	7.04666	1.35937	1.24095
				0.65	1.25	1.5625										1.08356	7.30685	1.37667	1.36175
				0.675	1.1628	1.6667										1.10567	7.57927	1.39397	1.47552
				0.7	1.5152	1.7241										1.12777	7.86497	1.41128	1.57827
				0.725	1.2195	1.7241										1.14988	8.17365	1.42858	1.66827
				0.75	1.25	1.7857										1.17198	8.51719	1.44588	1.74569
				0.775	1.2195	1.8519										1.19409	8.90034	1.46319	1.81132
				0.8	1.25	1.8519										1.21619	9.31635	1.48049	1.86595
				0.825	1.3889	1.6667										1.2383	9.74881	1.49779	1.91021
				0.85	1.1905	1.9231										1.2604	10.1751	1.5151	1.94529
				0.875	1.1628	1.8519										1.28251	10.5776	1.5324	1.97299
				0.9	1.3158	1.6667										1.30461	10.9446	1.5497	1.99582
				0.925	1.3158	1.9231										1.32672	11.2701	1.567	2.01718
				0.95	1.2195	1.7241										1.34882	11.5474	1.58431	2.04035
				0.975	1.25	1.9231										1.37093	11.7671	1.60161	2.06801
				1	1.1905	1.8519										1.39304	11.9193	1.61891	2.10205
				1.025	1.2821	1.7241										1.41514	12.0037	1.63622	2.14217
				1.05	1.2821	1.8519										1.43725	12.0375	1.65352	2.18678
				1.075	1.3158	2										1.45935	12.0539	1.67082	2.23319
				1.1	1.3514	2										1.48146	12.0916	1.68813	2.27877
				1.125	1.1364	2.1739										1.50356	12.1822	1.70543	2.32225
				1.15	1.1905	2										1.52567	12.3459	1.72273	2.3643
				1.175	1.25	2										1.54777	12.591	1.74004	2.40622
				1.2	1.087	2										1.56988	12.9178	1.75734	2.44893
				1.225	1.1111	2.0833										1.59198	13.3199	1.77464	2.49138
				1.25	1.1111	1.8519										1.61409	13.7862	1.79194	2.53049
				1.275	1.1905	1.8519										1.63619	14.2997	1.80925	2.56262
				1.3	1.1111	1.7857										1.6583	14.8389	1.82655	2.5852
				1.325	1.1905	1.7241										1.6804	15.3807	1.84385	2.59832
				1.35	1.1628	1.9231										1.70251	15.9065	1.86116	2.60464
				1.375	1.2195	2.2727										1.72461	16.4081	1.87846	2.60802
				1.4	1.2195	2										1.74672	16.8884	1.89576	2.61181
				1.425	1.2195	2.1739										1.76882	17.3582	1.91307	2.61795
				1.45	1.25	2.1739										1.79093	17.8305	1.93037	2.62704
				1.475	1.25	1.8519										1.81303	18.3152	1.94767	2.63932
				1.5	1.2195	1.9231										1.83514	18.8158	1.96498	2.65565
				1.525	1.2821	1.7857										1.85724	19.3295	1.98228	2.67786
				1.55	1.25	1.9231										1.87935	19.8478	1.99958	2.70789
				1.575	1.4286	1.8519										1.90145	20.3586	2.01688	2.74668
				1.6	1.3514	1.9231										1.92356	20.8503	2.03419	2.79368
				1.625	1.3889	1.9231										1.94566	21.311	2.05149	2.84729
				1.65	1.3889	2.1739										1.96777	21.731	2.06879	2.90565
				1.675	1.5152	2.0833										1.98988	22.1022	2.0861	2.96689
				1.7	1.3514	1.8519										2.01198	22.4195	2.1034	3.02922
				1.725	1.3889	1.9231										2.03409	22.6824	2.1207	3.09041
				1.75	1.4286	2.1739										2.05619	22.8979	2.13801	3.14761
				1.775	1.4286	2										2.0783	23.0802	2.15531	3.198
				1.8	1.3889	2										2.1004	23.2465	2.17261	3.24026
				1.825	1.3889	1.9231										2.12251	23.4121	2.18992	3.27395
				1.85	1.3158	2.0833										2.14461	23.5873	2.20722	3.29999
				1.875	1.25	2										2.16672	23.7782	2.22452	3.31895
				1.9	1.25	2										2.18882	23.9872	2.24182	3.33072
				1.925	1.2195	1.9231										2.21093	24.2151	2.25913	3.33523
				1.95	1.3514	1.9231										2.23303	24.4612	2.27643	3.33449
				1.975	1.25	1.8519										2.25514	24.7241	2.29373	3.33308
				2	1.2821	1.9231										2.27724	25.0023	2.31104	3.33711
				2.025	1.2821	2.0833										2.29935	25.2932	2.32834	3.35238
				2.05	1.3158	2										2.32145	25.594	2.34564	3.38273
				2.075	1.2195	2										2.34356	25.901	2.36295	3.4297
				2.1	1.4286	1.9231										2.36566	26.21	2.38025	3.4924
				2.125	1.3158	2										2.38777	26.516	2.39755	3.56824
				2.15	1.3514	1.9231										2.40987	26.814	2.41486	3.65408
				2.175	1.3158	1.9231										2.43198	27.0995	2.43216	3.747
				2.2	1.3158	2										2.45408	27.3696	2.44946	3.84508
				2.225	1.3158	1.8519										2.47619	27.624	2.46677	3.9475
				2.25	1.3514	1.9231										2.49829	27.8639	2.48407	4.05398
				2.275	1.3889	1.9231										2.5204	28.0922	2.50137	4.16295
				2.3	1.2195	1.9231										2.5425	28.3124	2.51867	4.27171
				2.325	1.4706	1.7857										2.56461	28.5278	2.53598	4.37564
				2.35	1.3514	1.8519										2.58671	28.7405	2.55328	4.4704
				2.375	1.3158	2										2.60882	28.9514	2.57058	4.55351
				2.4	1.2195	2										2.63092	29.1611	2.58789	4.62556
				2.425	1.2821	2										2.65303	29.3714	2.60519	4.68926
				2.45	1.25	2										2.67514	29.586	2.62249	4.7474
				2.475	1.3158	2.0833										2.69724	29.8098	2.63979	4.80187
				2.5	1.3514	2										2.71935	30.048	2.6571	4.85333
				2.525	1.25	2.2727										2.74145	30.303	2.6744	4.90189
				2.55	1.2821	2.2727										2.76356	30.5737	2.6917	4.94731
				2.575	1.3514	2.2727										2.78566	30.8557	2.70901	4.98948
				2.6	1.2821	2.2727										2.80777	31.1444	2.72631	5.02861
				2.625	1.3514	2.1739										2.82987	31.4374	2.74361	5.06597
				2.65	1.3889	2.1739										2.85198	31.7348	2.76092	5.10381
				2.675	1.3889	2.0833										2.87408	32.0388	2.77822	5.1453
				2.7	1.3889	2										2.89619	32.3513	2.79552	5.19345
				2.725	1.3889	2										2.91829	32.6717	2.81283	5.24998
				2.75	1.3514	2.2727										2.9404	32.995	2.83013	5.31445
				2.775	1.25	1.9231										2.9625	33.3124	2.84743	5.38481
				2.8	1.2821	2										2.98461	33.6125	2.86474	5.45881
				2.825	1.25	2.0833										3.00671	33.8862	2.88204	5.53482
				2.85	1.2821	2.1739										3.02882	34.1309	2.89934	5.61188
				2.875	1.3889	2.0833										3.05092	34.3514	2.91664	5.6895
				2.9	1.3158	2.2727										3.07303	34.5567	2.93395	5.76764
				2.925	1.3514	2.1739										3.09513	34.7568	2.95125	5.84641
				2.95	1.3514	2.0833										3.11724	34.9605	2.96855	5.92635
				2.975	1.3889	2										3.13934	35.1746	2.98586	6.00827
				3	1.4706	2.0833										3.16145	35.4044	3.00316	6.09316
				3.025	1.4286	2.1739										3.18355	35.6527	3.02046	6.18186
				3.05	1.4286	2.0833										3.20566	35.9211	3.03777	6.27498
				3.075	1.4286	2.1739										3.22777	36.2097	3.05507	6.37283
				3.1	1.4706	2.2727										3.24987	36.518	3.07237	6.47567
				3.125	1.25	2.381										3.27197	36.8454	3.08968	6.58391
				3.15	1.3158	2.5										3.29408	37.1908	3.10698	6.69815
				3.175	1.5152	2.6316										3.31619	37.5523	3.12428	6.81836
				3.2	1.3158	2.6316										3.33829	37.9268	3.14158	6.94311
				3.225	1.3889	2.381										3.3604	38.31	3.15889	7.06931
				3.25	1.4706	2.1739										3.3825	38.6964	3.17619	7.19263
				3.275	1.3889	2.381										3.40461	39.0832	3.19349	7.30864
				3.3	1.3889	2.2727										3.42671	39.4692	3.2108	7.4146
				3.325	1.5152	2.1739										3.44882	39.855	3.2281	7.51056
				3.35	1.25	2.0833										3.47092	40.2413	3.2454	7.59892
				3.375	1.3889	2.0833										3.49303	40.6251	3.26271	7.6834
				3.4	1.4286	2.2727										3.51513	40.9984	3.28001	7.76795
				3.425	1.5152	2.381										3.53724	41.351	3.29731	7.85628
				3.45	1.5152	2.2727										3.55934	41.676	3.31461	7.95152
				3.475	1.4706	2.381										3.58145	41.9721	3.33192	8.05602
				3.5	1.4706	2.2727										3.60355	42.2415	3.34922	8.17064
				3.525	1.6129	2.1739										3.62566	42.4878	3.36652	8.29408
				3.55	1.6129	2.2727										3.64776	42.7152	3.38383	8.42243
				3.575	1.6129	2.1739										3.66987	42.9296	3.40113	8.55003
				3.6	1.5152	2.2727										3.69197	43.1383	3.41843	8.6701
				3.625	1.6129	2.2727										3.71408	43.3504	3.43574	8.77595
				3.65	1.5625	2.1739										3.73618	43.5724	3.45304	8.86384
				3.675	1.5625	2.381										3.75829	43.8046	3.47034	8.93532
				3.7	1.6667	2.2727										3.78039	44.0406	3.48765	8.99791
				3.725	1.9231	2.0833										3.8025	44.2716	3.50495	9.06372
				3.75	1.5152	2.0833										3.82461	44.4912	3.52225	9.14505
				3.775	1.6129	2.1739										3.84671	44.6976	3.53956	9.24868
				3.8	1.7241	2.1739										3.86882	44.8923	3.55686	9.37403
				3.825	1.5152	2.0833										3.89092	45.0789	3.57416	9.51551
				3.85	1.7241	2										3.91303	45.2615	3.59146	9.66701
				3.875	1.7241	2										3.93513	45.443	3.60877	9.82423
				3.9	1.7241	2.0833										3.95724	45.625	3.62607	9.98544
				3.925	1.5152	2.1739										3.97934	45.808	3.64337	10.1505
				3.95	1.6667	2.0833										4.00145	45.9921	3.66068	10.3199
				3.975	1.5625	2.0833										4.02355	46.1773	3.67798	10.492
				4	1.5625	2.0833										4.04566	46.3639	3.69528	10.6624
				4.025	1.4706	2.0833										4.06776	46.5523	3.71259	10.8238
				4.05	1.6129	2.0833										4.08987	46.7428	3.72989	10.968
				4.075	1.6667	2.1739										4.11197	46.9357	3.74719	11.0946
				4.1	1.5152	2										4.13408	47.1301	3.7645	11.2112
				4.125	1.5152	2.0833										4.15618	47.3241	3.7818	11.329
				4.15	1.5152	2.0833										4.17829	47.5146	3.7991	11.4616
				4.175	1.4286	2.1739										4.20039	47.6975	3.8164	11.6092
				4.2	1.5152	2.0833										4.2225	47.8695	3.83371	11.7609
				4.225	1.5152	2										4.2446	48.029	3.85101	11.9047
				4.25	1.5152	2.1739										4.26671	48.1757	3.86831	12.0294
				4.275	1.4706	1.9231										4.28881	48.3099	3.88562	12.1346
				4.3	1.5625	2										4.31092	48.4313	3.90292	12.2263
				4.325	1.5152	2.0833										4.33302	48.5394	3.92022	12.3095
				4.35	1.5152	2.0833										4.35513	48.6357	3.93753	12.3895
				4.375	1.5152	2.1739										4.37723	48.7228	3.95483	12.4697
				4.4	1.5152	2.0833										4.39934	48.8047	3.97213	12.5492
				4.425	1.5152	2.2727										4.42144	48.8845	3.98943	12.6207
				4.45	1.6129	2										4.44355	48.9629	4.00674	12.6832
				4.475	1.5152	2.0833										4.46565	49.0365	4.02404	12.7377
				4.5	1.4706	2.0833										4.48776	49.1004	4.04134	12.7905
				4.525	1.6129	2										4.50986	49.1512	4.05865	12.8497
				4.55	1.4286	2.1739										4.53197	49.1883	4.07595	12.9228
				4.575	1.4706	2.0833										4.55408	49.2133	4.09325	13.0041
				4.6	1.4706	2										4.57618	49.2287	4.11056	13.0912
				4.625	1.5625	2.0833										4.59829	49.2379	4.12786	13.1736
				4.65	1.4706	2.0833										4.62039	49.247	4.14516	13.2364
				4.675	1.5625	2.1739										4.6425	49.2683	4.16247	13.2771
				4.7	1.6129	2.1739										4.6646	49.2914	4.17977	13.3003
				4.725	1.4706	2.381										4.68671	49.3212	4.19707	13.3231
				4.75	1.6667	2.381										4.70881	49.3494	4.21438	13.3526
				4.775	1.5625	2.381										4.73092	49.3695	4.23168	13.3886
				4.8	1.4706	2.5										4.75302	49.3709	4.24898	13.4266
				4.825	1.5625	2.6316										4.77513	49.3725	4.26628	13.4664
				4.85	1.7241	2.381										4.79723	49.3705	4.28359	13.5084
				4.875	1.5625	2.381										4.81934	49.3578	4.30089	13.5523
				4.9	1.5152	2.1739										4.84144	49.33	4.31819	13.5985
				4.925	1.5625	2.381												4.3355	13.6379
				4.95	1.5625	2.381												4.3528	13.671
				4.975	1.6667	2.381												4.3701	13.6931
				5	1.5152	2.2727												4.38741	13.7074
																		4.40471	13.7125
																		4.42201	13.7079
																		4.43931	13.701
																		4.45662	13.6931
																		4.47392	13.6898
																		4.49122	13.6894
																		4.50853	13.694
																		4.52583	13.7018
																		4.54313	13.7173
																		4.56044	13.7362
																		4.57774	13.7511
																		4.59504	13.7589
																		4.61234	13.7545
																		4.62965	13.7428
																		4.64695	13.7329
																		4.66425	13.7264
																		4.68156	13.7197
																		4.69886	13.7111
																		4.71616	13.7017
																		4.73346	13.695

## Sheet: Figure-4
	Figure 4b							Figure 4c				Figure 4e				Figure 4f										Figure 4h
	Mixing time	Z-average			PDI			Mixing time	Transfection			Size	Ab			Size	Freshly prepared			On the bench for 4h			After freeze-thaw cycle			Size	400-nm	500-nm	800-nm
	0.015	385	360.8	377	0.02	0.128	0.049	0.015	107000000	126000000	122000000	400	0.2314	0.2368	0.2376	400 nm by CBS	429.4	408.9	409.8	413.6	408.8	409	444.6	457	444.5	0.4	0	0	0
	0.1	378.1	356.3	363.1	0.012	0.083	0.062	0.1	116000000	116000000	125000000	500	0.2757	0.2725	0.2763	500 nm by CBS	513.6	504.8	516.2	557.2	563	522.4	569.8	567.8	561.4	0.463	0	0	0
	0.8	399.8	375.9	375.6	0.168	0.115	0.034	0.8	116000000	133000000	129000000	800	0.3306	0.3284	0.3385	800 nm by CBS	785.3	763.4	861.1	896.2	890.3	742	812	796.1	842.4	0.536	0	0	0
	5.9	392.7	390.7	376.1	0.057	0.114	0.047	5.9	138000000	84885167	111000000					Figure 4g										0.621	0	0	0
	28.6	407	378.9	389	0.056	0.154	0.016	28.6	134000000	126000000	123000000					Size	Freshly prepared			On the bench for 4h			After freeze-thaw cycle			0.719	0	0	0
	88	375.3	367.6	367.8	0.041	0.166	0.004	88	139000000	150000000	147000000					400 nm by CBS	0.076	0.117	0.019	0.06	0.007	0.09	0.198	0.175	0.062	0.833	0	0	0
	248.5	400.6	385.2	388.1	0.027	0.037	0.038	248.5	123000000	106000000	124000000					500 nm by CBS	0.057	0.078	0.074	0.095	0.113	0.028	0.134	0.216	0.21	0.965	0	0	0
	429.2	417.9	413.9	424.4	0.161	0.195	0.125	429.2	111000000	108000000	107000000					800 nm by CBS	0.191	0.237	0.084	0.316	0.041	0.192	0.259	0.249	0.254	1.117	0	0	0
	6446.7	417.6	398.2	428.1	0.139	0.013	0.042	6446.7	143000000	139000000	131000000					Figure 4i										1.294	0	0	0
	Pipetting	397.6	386.8	386.6	0.114	0.01	0.103	Pipetting	170000000	194000000	168000000					Method	Transfection efficiency									1.499	0	0	0
																CIJ-pumping (3 mL)	129000000	111000000	98300000							1.736	0	0	0
																Pipetting (0.2 mL)	63600000	109000000	101000000							2.01	0	0	0
																Pouring (80 mL)	110000000	105000000	102000000							2.328	0	0	0
																Figure 4j										2.696	0	0	0
																Size	Transfection efficiency									3.122	0	0	0
																400 nm by CBS	13995487	15276424	11808223							3.615	0	0	0
																500 nm by CBS	11123699	13577012	13737083							4.187	0	0	0
																800 nm by CBS	6683625	7302181	9627782							4.849	0	0	0
																2021 Method	13395224	12614871	14404615							5.615	0	0	0
																Standard protocol	14261281	14201877	12039379	13500846						6.503	0	0	0
																										7.531	0	0	0
																										8.721	0	0	0
																										10.1	0	0	0
																										11.696	0	0	0
																										13.545	0	0	0
																										15.686	0	0	0
																										18.166	0	0	0
																										21.037	0	0	0
																										24.363	0	0	0
																										28.214	0	0	0
																										32.674	0	0	0
																										37.84	0	0	0
																										43.821	0	0	0
																										50.748	0	0	0
																										58.771	0	0	0
																										68.061	0	0	0
																										78.82	0	0	0
																										91.28	0	0	0
																										105.709	0	0	0
																										122.42	0	0	0
																										141.772	0	0	0
																										164.183	0	0	0
																										190.137	0	0	0
																										220.194	0.731	0	0
																										255.002	4.596	0	0
																										295.312	10.603	0	0
																										341.995	16.37	5.113	0
																										396.058	19.632	13.613	0
																										458.666	19.181	20.853	0
																										531.172	15.25	23.206	5.084
																										615.139	9.372	19.764	15.372
																										712.379	3.784	12.415	23.681
																										824.992	0.482	4.761	24.903
																										955.406	0	0.275	18.915
																										1106.43	0	0	9.672
																										1281.34	0	0	2.374
																										1483.89	0	0	0
																										1718.47	0	0	0
																										1990.12	0	0	0
																										2304.72	0	0	0
																										2669.04	0	0	0
																										3090.96	0	0	0
																										3579.58	0	0	0
																										4145.44	0	0	0
																										4800.75	0	0	0
																										5559.64	0	0	0
																										6438.51	0	0	0
																										7456.3	0	0	0
																										8634.99	0	0	0
																										10000	0	0	0

## Sheet: Figure-5
	Figure 5a	Size	200	300	400	500	600	700	900
		Transfection	6627382	31372987	81811674	148000000	157000000	126000000	98669773
		HEK293T 24h	10268128	32360116	92689729	142000000	146000000	128000000	90916338
			7615634	33914725	48129718	145000000	139000000	99017480	90955951
	Figure 5b	Size	200	300	400	500	600	700	900
		Transfection	2281919	13621085	23239623	20388314	28579998	16048209	10402584
		HEK293F 48h	3276355	6227006	15333861	21411643	35212978	27752506	11420051
			1660235	5383186	16690451	23310766	20357201	16281227	13057156
	Figure 5c	Size	200	300	400	500	600	700	900
		Transfection	15.38	26.56	20.21	19.03	16.1	13.58	8.18
		HEK293T 24h	13.76	14.53	17.31	19.25	14.55	12.56	7.59
			13.51	17.18	17.63	17.57	16.31	13.2	8.79
	Figure 5d	Size	200	300	400	500	600	700	900
		Transfection	40.55	46.36	42.95	47.85	42.32	37.04	23.26
		HEK293F 48h	30.58	41.31	47.88	48.03	46.64	38.56	25.07
			27.07	37.23	47.66	40.62	48.43	39.95	25.57
	Figure 5e	Size	200	300	400	500	600	700	900
		Transfection	696	701	786	803	699	678	574
		HEK293T 24h	625	614	653	725	696	563	604
			635	625	662	803	696	703	678
	Figure 5f	Size	200	300	400	500	600	700	900
		Transfection	1574	2091	2435	2624	1974	2268	1852
		HEK293F 48h	1481	1981	2545	2624	2268	2070	2070
			1130	1784	2370	2733	2245	2444	2015
	Figure 5g	Size	200	300	400	600	700	900	Control
		Transfection	45600000000	189000000000	239000000000	232000000000	231000000000	201000000000	256000000000
		Biogen	50000000000	202000000000	242000000000	244000000000	197000000000	211000000000	288000000000

## Sheet: S Figure-1
		Size
	Time	PBS	CBS
	0.56	32.1	27.6
	1.12	33.6	29.6
	1.68	35.1	30.9
	2.24	37.5	32.5
	2.8	37.5	32.2
	3.36	38.2	32.4
	3.92	38.8	33.5
	4.48	39.1	33.6
	5.04	40.3	33.6
	5.6	39.8	32.5
	6.16	40.4	34
	6.72	40.7	33.3
	7.28	40.5	33.8
	7.84	41.9	33.4
	8.4	40.3	33.3
	8.96	40.2	34.2
	9.52	40.9	35.1
	10.08	40.1	34.3
	10.64	41	35.1
	11.2	41	36.6
	11.76	38.4	36
	12.32	39	36.4
	12.88	38.5	36.8
	13.44	38.5	36.3
	14	38.9	36.4
	14.56	39.7	35.8
	15.12	39.1	36
	15.68	41.2	35.4
	16.24	41.4	35.6
	16.8	42.7	36.2
	17.36	41.3	35.3
	17.92	41.7	35.2
	18.48	42.1	35.5
	19.04	41.3	35.7
	19.6	39.7	34.7
	20.16	41.5	33.5
	20.72	40.7	34.6
	21.28	39.6	35.8
	21.84	39.3	35.6

## Sheet: S Figure-2
	S Figure 2a		S Figure 2b		S Figure 2c		S Figure 2d
	Time	Size	Time	PDI	Time	Size	Time	Size
	0.3	277.5	0.3	0.277	0.3	203.2	0.3	0.219
	0.6	264.7	0.6	0.314	0.6	192	0.6	0.237
	0.9	254.9	0.9	0.271	0.9	201.4	0.9	0.203
	1.2	273.4	1.2	0.269	1.2	205.1	1.2	0.16
	1.5	281.2	1.5	0.367	1.5	204.8	1.5	0.128
	1.8	306	1.8	0.283	1.8	226.3	1.8	0.184
	2.1	293.1	2.1	0.296	2.1	222.6	2.1	0.148
	2.4	284.9	2.4	0.226	2.4	238.7	2.4	0.176
	2.7	281.5	2.7	0.271	2.7	232.1	2.7	0.2
	3	343.3	3	0.255	3	233.2	3	0.176
	3.3	316.5	3.3	0.219	3.3	241.6	3.3	0.133
	3.6	313	3.6	0.478	3.6	261.2	3.6	0.06
	3.9	352.8	3.9	0.289	3.9	264.3	3.9	0.066
	4.2	347.3	4.2	0.242	4.2	250.4	4.2	0.206
	4.5	346.6	4.5	0.382	4.5	269.8	4.5	0.192
	4.8	376.1	4.8	0.419	4.8	265.8	4.8	0.111
	5.1	361.7	5.1	0.212	5.1	277.3	5.1	0.092
	5.4	360.9	5.4	0.22	5.4	297.8	5.4	0.184
	5.7	367.9	5.7	0.484	5.7	285	5.7	0.238
	6	368.1	6	0.264	6	294.2	6	0.143
	6.3	388.7	6.3	0.418	6.3	306.8	6.3	0.227
	6.6	395.3	6.6	0.374	6.6	314	6.6	0.227
	6.9	363.5	6.9	0.411	6.9	317.9	6.9	0.104
	7.2	388.2	7.2	0.374	7.2	318	7.2	0.259
	7.5	430.8	7.5	0.421	7.5	331.8	7.5	0.114
	7.8	430.1	7.8	0.353	7.8	327.5	7.8	0.225
	8.1	436	8.1	0.338	8.1	335.3	8.1	0.21
	8.4	481.3	8.4	0.435	8.4	341.1	8.4	0.192
	8.7	505.4	8.7	0.356	8.7	352.7	8.7	0.211
	9	457.5	9	0.342	9	344.8	9	0.303
	9.3	547.6	9.3	0.398	9.3	370.9	9.3	0.231
	9.6	499.3	9.6	0.366	9.6	348.9	9.6	0.174
	9.9	593.1	9.9	0.527	9.9	371.2	9.9	0.213
	10.2	596.8	10.2	0.389	10.2	403.5	10.2	0.151
	10.5	561.4	10.5	0.363	10.5	394	10.5	0.22
	10.8	648.1	10.8	0.47	10.8	411.4	10.8	0.161
	11.1	724	11.1	0.522	11.1	403.2	11.1	0.243
	11.4	1000	11.4	0.391	11.4	424.8	11.4	0.261
	11.7	988.1	11.7	0.537	11.7	407.5	11.7	0.258
	12	932.2	12	0.547	12	406.7	12	0.29
	12.3	916.6	12.3	0.354	12.3	423.1	12.3	0.281
	12.6	1043	12.6	0.234	12.6	435.4	12.6	0.233
	12.9	1172	12.9	0.255	12.9	462.6	12.9	0.174
	13.2	1486	13.2	0.296	13.2	464.3	13.2	0.384
	13.5	1612	13.5	0.255	13.5	413	13.5	0.256
	13.8	1529	13.8	0.348	13.8	461.6	13.8	0.346
	14.1	1612	14.1	0.122	14.1	461.6	14.1	0.309
	14.4	2097	14.4	0.255	14.4	457	14.4	0.249
	14.7	1730	14.7	0.201	14.7	440.8	14.7	0.237
	15	2150	15	0.305	15	517.2	15	0.336
	15.3	2037	15.3	0.335	15.3	492.5	15.3	0.241
	15.6	1758	15.6	0.41	15.6	536.9	15.6	0.373
	15.9	1963	15.9	0.252	15.9	522.8	15.9	0.41
	16.2	1784	16.2	0.194	16.2	505.2	16.2	0.274
	16.5	2096	16.5	0.32	16.5	494.9	16.5	0.296
	16.8	2108	16.8	0.365	16.8	535.9	16.8	0.348
	17.1	2321	17.1	0.35	17.1	532.6	17.1	0.373
	17.4	1803	17.4	0.067	17.4	560.9	17.4	0.299
	17.7	2548	17.7	0.226	17.7	567	17.7	0.262
	18	1955	18	0.206	18	598.8	18	0.342

## Sheet: S-Figure 4
		Size
	Time	0.4xPBS	1xPBS	2xPBS	3xPBS	6xPBS
	0	119.1	170	648.1	573.8	792.8
	0.5	116.5	186.7	875.3	914.9	830.1
	1	114.6	188	1199	1120	1028
	1.5	113.8	192.6	1292	1154	1059
	2	118.8	199.4	1315	1268	1031
	2.5	115.7	204.6	1502	1308	1169
	3	116.3	210.9	1561	1538	1126
	3.5	117.1	216.5	1561	1225	1231
	4	117.4	219.2	1665	1374	1250
	4.5	117.9	232.6	2068	1295	1237
	5	117.7	241.6	2140	1732	1319
	5.5	114.3	237.4	1862	1903	1440
	6	110.8	246.9	1515	1855	1475
	6.5	115.9	243.1	1740	2083	1505
	7	113.7	252.4	1791	1811	1779
	7.5	112.5	257.7	1672	2589	1631
	8	113.4	260.7	2000	2073	1379
	8.5	115.5	272.9	2121	2219	1616
	9	113.5	259.9	1778	1995	1545
	9.5	114	272.4	1938	1838	1473
	10	114.4	278.8	2353	1839	1318
	10.5	113.9	283.5	1984	1890	1376
	11	116	289.4	1951	1695	1865
	11.5	113.5	297.8	2105	1594	1533
	12	115.4	320.2	2166	1894	1739
	12.5	110.7	309.1	2442	1656	1635
	13	114.3	298	2308	1651	1573
	13.5	114.6	320.2	2614	1865	1568
	14	115	319.9	2492	2125	1591
	14.5	113.3	340.9	2189	1854	1649

## Sheet: S-Figure 5
	S Figure 5a							S Figure 5b
	Time	[pDNA] = 10 μg/mL	[pDNA] = 20 μg/mL	[pDNA] = 50 μg/mL	[pDNA] = 100 μg/mL	[pDNA] = 150 μg/mL	[pDNA] = 200 μg/mL	Time	[Citrate] = 1 mM	[Citrate] = 2 mM	[Citrate] = 4 mM	[Citrate] = 6 mM	[Citrate] = 8 mM	[Citrate] = 10 mM
	0	248.6	315.3	351.8	360.1	265.3	227.4	0	175.3	178.9	227.4	440.1	654.1	666.3
	0.5	285.4	327.7	404.5	412.6	269.3	225.9	0.5	176.2	181.1	225.9	527.3	735.9	773.1
	1	291.1	370.2	455.4	466.2	308.8	238.2	1	170.3	181.1	238.2	642.5	854.5	930.9
	1.5	312.2	375.8	479.5	531.1	296.6	247.5	1.5	173	180.3	247.5	657.4	868.6	937.2
	2	330.6	377	497.9	585.8	301.9	239.9	2	177.2	178.6	239.9	743.2		967.1
	2.5	323.8	412.1	567.1	554.8	310.8	246.4	2.5	170.8	172.2	246.4	729.9	1024	1085
	3	325.9	423.9	565.6	597.5	321.1	254.3	3	168.8	181.7	254.3	795.3	988.8	1203
	3.5	351	393.4	621.9	691.9	326.9	260.7	3.5	177.6	185.2	260.7	773.8	1009	1092
	4	369.1	477.3	663.3	685.8	340.3	268.4	4	176.6	184.4	268.4	866.8	1224	1144
	4.5	384.3	488.7	666.5	772.3	356.6	272.9	4.5	173.2	179.5	272.9	905.8	1224	1191
	5	372	489.6	663.2	743.4	357.1	265.3	5	178.5	185.5	265.3	909	1166	1307
	5.5	373.7	483.4	685.4	777.2	377.1	278.6	5.5	183.4	191.2	278.6	916.9	1285	1292
	6	392	508.6	702.7	804.3	369	275	6	172.8	193.3	275	948.9	1294	1338
	6.5	387.9	542.3	761.2	771.4	370.7	301.8	6.5	177.1	192.9	301.8	989.1	1219	1411
	7	424.6	539.7	768.7	954.6	389.5	304.4	7	177	194.5	304.4	960.6	1416	1292
	7.5	422.7	576.4	811.7	797.3	388.1	306.8	7.5	175.7	187.4	306.8	1044	1322	1321
	8	465.4	606.4	775.4	868.6	391.5	295.4	8	177.8	188.6	295.4	1027	1357	1407
	8.5	427.9	572.2	856.7	899.1	388.3	313.7	8.5	181.5	193.1	313.7	1140	1382	1420
	9	449.6	623.9	842.4	928.8	401.9	310.5	9	181.8	194.9	310.5	1083	1410	1567
	9.5	452	662.7	880.6	839.9	407	325.3	9.5	181.4	203.8	325.3	1177	1540	1611
	10	478.9	622.2	855.1	968.7	408.8	318.7	10	176.7	205.1	318.7	1067	1482	1503
	10.5	500.1	638.3	927	1014	423.2	333.1	10.5	191.4	204.2	333.1	1161	1416	1536
	11	473.8	604.8	962.2	1046	461.8	330.8	11	187.3	194.6	330.8	1173	1343	1545
	11.5	497.7	662.9	894.5	991.9	431.8	330.4	11.5	189.3	204	330.4	1156	1537	1418
	12	515.9	659.1	893.4	1067	458.9	340.5	12	189.1	207.6	340.5	1137	1373	1494
	12.5	505.8	681.1	959.2	1005	427.8	342.4	12.5	186.1	216.8	342.4	1130	1390	1520
	13	519.1	734.9	941.7	1064	459.5	333.5	13	180.9	207.5	333.5	1132	1777	1739
	13.5	567.6	740	897.3	1067	490.6	344.5	13.5	192.8	212.1	344.5	1247	1478	1876
	14	554.9	715.6	896.2	1080	494.1	348	14	190.8	208.2	348	1267	1632	1558
	14.5	517.2	720.7	885.6	1039	492.6	359.2	14.5	186.6	209.3	359.2	1138	1587	1827
	15	555.2	784.7	960.1	1086	454.6	375.6	15	190.1	214.3	375.6	1287	1612	1805
	15.5	564.5	711.7	1078	959.2	484.4	370.7	15.5	200.5	214.8	370.7	1204	1572	1614
	16	589.2	727.2	1001	1181	532	399.5	16	189.4	222.7	399.5	1252	1454	1706
	16.5	565.6	743.4	1009	1054	518	381.3	16.5	198.2	218.5	381.3	1314	1694	1845
	17	584.5	770.3	1000	1041	510.2	404.6	17	197.2	223	404.6	1477	1684	1649
	17.5	613	780.4	1047	1114	538.2	372.1	17.5	197.8	224.5	372.1	1262	1776	1876
	18	590	869.3	1055	1094	568.1	393.3	18	204.4	235.1	393.3	1325	1810	1542
	18.5	669.2	835.1	1064	1080	508.3	413	18.5	206.6	229.2	413	1315	1566	1735
	19	626.4	804.3	1045	1108	546.6	430.3	19	201	219.7	430.3	1405	1844	1531
	19.5	662.1	817.9	991	1228	552.7	409.8	19.5	195	242.1	409.8	1187	1831	1882
	20	582.7	841.9	1064	1132	538.1	425.9	20	202.4	248	425.9	1383	1774	1686
	20.5	629.6	851.6	1103	1155	559.7	428.9	20.5	201.1	234.2	428.9	1448	1778	1818
	21	656.4	877.8	1110	1183	563.5	409.1	21	209.2	230.7	409.1	1469	1864	1686
	21.5	670.6	791.5	1050	1278	599.5	437.2	21.5	205.9	239	437.2	1597	1777	1828
	22	652.6	855.3	1068	1276	604.3	440.8	22	210.4	250.9	440.8	1532	1741	1613
	22.5	697.1	883.8	1047	1182	606.2	430.3	22.5	206.7	252.9	430.3	1402	1879	2079
	23	682	811.3	1192	1362	586.2	441.9	23	204.9	258.2	441.9	1356	1891	1770
	23.5	695.5	891.6	1133	1426	569.4	460.4	23.5	208.3	243.7	460.4	1258	1898	1983
	24	727.7	938.6	1071	1318	643.4	459.6	24	204.6	258	459.6	1386	2035	1695
	24.5	722.8	887.5	1079	1473	674.2	479	24.5	214.1	258.1	479	1531	1932	1763
	25	690.4	888.5	1100	1250	661.3	453.4	25	218.3	255.3	453.4	1438	1993	1727
	25.5	743.2	917.6	1125	1387	631.9	471.6	25.5	213.9	248.9	471.6	1459	1959	1719
	26	697.2	1027	1155	1372	606.6	479.7	26	208	263.2	479.7	1498	2135	2151
	26.5	788.4	901.6	1201	1276	642.9	494.5	26.5	210.8	242.8	494.5	1548	2029	1725
	27	727.5	926.6	1201	1365	697.1	465.8	27	210.3	269.6	465.8	1655	2094	1743
	27.5	777.6	982.7	1157	1394	654.1	487.9	27.5	217.9	265.6	487.9	1440	1866	1513
	28	799.8	1054	1142	1516	685.7	503.7	28	212	266.1	503.7	1469	2122	1747
	28.5	751.6	931.9	1225	1713	702.9	489.2	28.5	219.4	273.7	489.2	1487	1936	1766
	29	739.4	977.2	1291	1600	679.8	516.2	29	222.3	264	516.2	1633	1970	1870
	29.5	762.3	954.4	1150	1468	679.4	490.7	29.5	219	279.4	490.7	1664	2014	1968

## Sheet: S-Figure 8
	S Figure 8a
	200	300	400	500	600	700	900
	91.2	90.9	92.1	92.2	93	93.7	92.6
	90.1	89.8	91.3	91.6	93	94.4	93.2
	90.4	90.1	92.4	91.4	92.9	93.8	92.5
	S Figure 8b
	200	300	400	500	600	700	900
	81.3	82.4	84.2	84.5	79.8	82.7	85.9
	81.2	83.7	83.6	85.5	82.1	83.4	85.6
	78.7	81.7	83.9	85.5	80.1	81.7	83.8

## Sheet: S-Figure 9
	S Figure 9a		S Figure 9b		S Figure 9c		S Figure 9d		S Figure 9e
	Time	Size	Time	PDI	Time	Size	Time	PDI	X Intensity	1.5 min	7.5 min	15 min
	0.3	424.4	0.3	0.187	0.3	210.8	0.3	0.716	0.4	0	0	0
	0.6	398	0.6	0.125	0.6	222.2	0.6	0.688	0.463	0	0	0
	0.9	381.8	0.9	0.265	0.9	215.5	0.9	0.734	0.536	0	0	0
	1.2	410.1	1.2	0.249	1.2	224.8	1.2	0.68	0.621	0	0	0
	1.5	409.3	1.5	0.15	1.5	245.3	1.5	0.759	0.719	0	0	0
	1.8	414.6	1.8	0.041	1.8	226.1	1.8	0.709	0.833	0	0	0
	2.1	405.7	2.1	0.214	2.1	225.2	2.1	0.724	0.965	0	0	0
	2.4	428	2.4	0.145	2.4	200.8	2.4	0.799	1.12	0	0	0
	2.7	413.8	2.7	0.178	2.7	200.1	2.7	0.699	1.29	0	0	0
	3	423.9	3	0.252	3	248.6	3	0.795	1.5	0	0	0
	3.3	441	3.3	0.19	3.3	207.1	3.3	0.674	1.74	0	0	0
	3.6	456.2	3.6	0.096	3.6	231.9	3.6	0.759	2.01	0	0	0
	3.9	413.2	3.9	0.155	3.9	255.7	3.9	0.861	2.33	0	0	0
	4.2	615.1	4.2	0.12	4.2	220.4	4.2	0.691	2.7	0	0	0
	4.5	474.7	4.5	0.16	4.5	203	4.5	0.999	3.12	0	0	0
	4.8	494.4	4.8	0.212	4.8	207.3	4.8	0.858	3.62	0	0	0
	5.1	484.5	5.1	0.355	5.1	223.2	5.1	0.739	4.19	0	0	0
	5.4	460.2	5.4	0.185	5.4	181.6	5.4	0.621	4.85	0	0	0
	5.7	527.3	5.7	0.193	5.7	236.9	5.7	0.605	5.61	0	0	0
	6	468.8	6	0.104	6	221.8	6	0.767	6.5	0	0	0
	6.3	441.5	6.3	0.187	6.3	229.7	6.3	0.81	7.53	0	0	0
	6.6	479.1	6.6	0.079	6.6	198.3	6.6	0.719	8.72	0.647	0	0
	6.9	477.3	6.9	0.247	6.9	212.3	6.9	0.604	10.1	1.86	0	0
	7.2	526.6	7.2	0.083	7.2	241.9	7.2	0.732	11.7	2.36	0	0
	7.5	545.3	7.5	0.274	7.5	219.5	7.5	0.907	13.5	1.75	0	0
	7.8	486.9	7.8	0.074	7.8	188.4	7.8	0.749	15.7	0.668	0	0
	8.1	547.2	8.1	0.118	8.1	181.5	8.1	0.444	18.2	0	0	0
	8.4	547.3	8.4	0.216	8.4	277.2	8.4	0.731	21	0	0.946	0.157
	8.7	497.3	8.7	0.332	8.7	239.4	8.7	0.661	24.4	0	2.36	0.674
	9	565.3	9	0.134	9	262.9	9	0.807	28.2	0	3.05	1.27
	9.3	519.7	9.3	0.232	9.3	208.7	9.3	0.641	32.7	0	2.39	1.53
	9.6	510.2	9.6	0.22	9.6	249.8	9.6	0.778	37.8	0	0.926	1.2
	9.9	528.8	9.9	0.338	9.9	199.4	9.9	0.619	43.8	0	0	0.516
	10.2	516.9	10.2	0.126	10.2	198.8	10.2	0.842	50.7	0	0	0
	10.5	642.3	10.5	0.187	10.5	198	10.5	0.598	58.8	0	0	0
	10.8	529.7	10.8	0.264	10.8	228.3	10.8	0.737	68.1	0	0	0
	11.1	556.1	11.1	0.073	11.1	218.7	11.1	0.719	78.8	0	0	0
	11.4	553.5	11.4	0.328	11.4	223.5	11.4	0.544	91.3	0	0	0
	11.7	693.3	11.7	0.309	11.7	262.7	11.7	0.651	106	0	0	0
	12	641	12	0.097	12	288.2	12	0.579	122	0	0	0
	12.3	656.4	12.3	0.12	12.3	261.4	12.3	0.789	142	0	0	0
	12.6	599.6	12.6	0.315	12.6	209.1	12.6	0.585	164	0.4	0	0
	12.9	679.4	12.9	0.456	12.9	268.1	12.9	0.719	190	1.91	0	0
	13.2	639.8	13.2	0.23	13.2	232.9	13.2	0.615	220	4.32	0	1.05
	13.5	678.9	13.5	0.27	13.5	261	13.5	0.896	255	7.07	1.75	3.88
	13.8	580.2	13.8	0.144	13.8	256.9	13.8	0.597	295	9.5	6.59	7.84
	14.1	642.8	14.1	0.351	14.1	259.9	14.1	0.709	342	11.1	12.7	11.8
	14.4	655.6	14.4	0.36	14.4	268.5	14.4	0.48	396	11.7	17.4	14.5
	14.7	607.1	14.7	0.184	14.7	271.1	14.7	0.522	459	11.3	18.7	15.4
	15	594.8	15	0.446	15	292.6	15	0.562	531	9.93	16.2	14.3
	15.3	650.6	15.3	0.055	15.3	264	15.3	0.598	615	8.01	10.9	11.6
	15.6	570.1	15.6	0.319	15.6	243.8	15.6	0.538	712	5.85	5.05	7.97
	15.9	618.7	15.9	0.096	15.9	227.5	15.9	0.523	825	3.79	1.07	4.43
						270.5			955	2.08	0	1.72
									1110	0.873	0	0.285
									1280	0.214	0	0
									1480	0	0	0
									1720	0	0	0
									1990	0	0	0
									2300	0	0	0
									2670	0.0903	0	0
									3090	0.301	0	0
									3580	0.608	0	0
									4150	0.95	0	0
									4800	1.25	0	0
									5560	1.43	0	0
									6440	0	0	0
									7460	0	0	0
									8630	0	0	0

[truncated: 2 more sheets: S-Figure 10, S-Figure 11]
